# Supplementary material for: A Machine Learning Model Based on Radiomic Features as a Tool to Identify Active Giant Cell Arteritis on [18F]FDG-PET Images During Follow-Up
Source: Diagnostics (Basel). 2025 Feb 4;15(3):367. doi: 10.3390/diagnostics15030367 (PMC11817507; doi:10.3390/diagnostics15030367)
Supplement: Supplementary file 1 [file diagnostics-15-00367-s001.zip]

Archive with 1 entries (1 files):
- diagnostics-3428029-supplementary.pdf
